# Supplementary material for: Risk of HSV-2 Acquisition Among Women with Bacterial Vaginosis: Systematic Review and Meta-Analysis
Source: Viruses. 2026 Mar 7;18(3):330. doi: 10.3390/v18030330 (PMC13030548; doi:10.3390/v18030330)
Supplement: Supplementary file 1 [file viruses-18-00330-s001.zip]

Archive with 2 entries (2 files):
- viruses-4153852-PRISMA 2020 Checklist.pdf
- viruses-4153852-supplementary.pdf
